# Supplementary material for: Lower Critical Solution Temperature Tuning and Swelling Behaviours of NVCL-Based Hydrogels for Potential 4D Printing Applications
Source: Polymers (Basel). 2022 Aug 2;14(15):3155. doi: 10.3390/polym14153155 (PMC9370960; doi:10.3390/polym14153155)
Supplement: Supplementary file 1 [file polymers-14-03155-s001.zip]

Archive with 1 entries (1 files):
- polymers-1799212-supplementary.pdf
